# Supplementary material for: Upregulation of Hepatic Glutathione S-Transferase Alpha 1 Ameliorates Metabolic Dysfunction-Associated Steatosis by Degrading Fatty Acid Binding Protein 1
Source: Int J Mol Sci. 2024 May 7;25(10):5086. doi: 10.3390/ijms25105086 (PMC11120891; doi:10.3390/ijms25105086)
Supplement: Supplementary file 1 [file ijms-25-05086-s001.zip]

Archive with 1 entries (1 files):
- ijms-2976923-supplementary.pdf
